# Supplementary material for: Early allergen introduction overrides allergy predisposition in offspring of horses with Culicoides hypersensitivity
Source: Front Immunol. 2025 Oct 21;16:1654693. doi: 10.3389/fimmu.2025.1654693 (PMC12583015; doi:10.3389/fimmu.2025.1654693)
Supplement: Supplementary file 2 [file DataSheet2.xlsx]

## Sheet: Clinical Scores
S7: CLINICAL SCORE DATA
The average monthly clinical score (out of 10) was calculated based on clinical signs of pruritis, dermatitis and alopecia. years or healthy).
Horses are grouped first by cohort, then retroactively by allergy status (onset in 1-2 years, onset >5 years or healthy) based on follow-up survey results.
Years 1+ denote the years of exposure to Cul allergen and are aligned by length of allergen exposure for each cohort, not by actual calendar year.
The clinical scores for each cohort were used to generate Table 1, Figures 2, 4, S4, S5, and S6
	Parent Cohort																		Cohort 1																	Cohort 2
	Onset 1-2 years									Onset >5 years	Healthy								Onset 1-2 years	Onset >3 years		Healthy														Healthy
Week	M 2	M 3	M 6	M 8	M 10	M 11	M 13	M 14	G 1	M 7	M 1	M 4	M 5	M 9	M 12	M15			F11-1	F7-1	F13-1	F1-1	F2-1	F3-1	F4-1	F5-1	F6-1	F8-1	F9-1	F10-1	F12-1	F14-1	F15-1			F1-2	F2-2	F3-2	F4-2	F5-2	F6-2	F7-2	F8-2	F9-2	F10-2	F11-2	F12-2	F13-2	F14-2
Year 1 April	0	0	0	0	0	0	0	0	0	0	0	0	0	0	0	0		Year 1 April	0	0	0	0	0	0	0	0	0	0.166667	0.166667	0	0	0	0
May	0.75	0.5	0.5	0.75	0.125	1.375	0.625	1.5	0	0.375	1.5	1.75	0.875	1	0.25	0.5		May	1.42857	1.14286	1	0.571429	0.571429	0.714286	1	0.857143	1.28571	1.42857	1.28571	0.714286	0.857143	0.857143	1.28571
June	1.84615	1	1.46154	1.15385	0.769231	1.07692	1.38462	1.84615	0.692308	0.692308	1.07692	0.923077	1.46154	0.846154	1.38462	0.615385		June	1.77778	2.11111	2.33333	1.33333	1.88889	1.77778	1.88889	1.66667	1.88889	2	1.77778	1.22222	2	1.44444	1.77778
July	1.83333	1.33333	1.66667	1.5	1	1	0.833333	1.66667	0.5	1	1.33333	1.33333	1.16667	1	1.83333	1		July	2.2	2.8	3.2	1.8	2	2.6	2	2.2	2	2.2	1.8	1.6	2.8	2	2.2		Year 1 July	0	0	0	0	0	0	0	0	0	0	0	0	0	0
August	1.8	0.8	1.4	1.4	1.6	1	1	1.2	0.6	1	1	1.8	1.6	1.4	2	1.4		August	2	2.33333	3	1.66667	2.66667	2	2.33333	2.33333	3	2.33333	1.66667	1.33333	3	2	2.33333		August	0	0	0	0	0	0	0	0	0	0	0	0	0	0
September	2	0	2	1	1	0	0	1	1	0	0	1	1	1	2	1		September	2	1.75	2.5	1.25	2	1.75	1.75	2	2	1.75	0.75	0.75	2	2.25	2		September	0	0	0	0	0	0	0	0	0	0	0	0	0	0
October	0	0	0	0	0	0	0	0	0	0	0	0	0	0	0	0		October	1.5	1	2	0.5	2	2	1.5	2.5	2	1.5	0.5	1.5	2		2		October	0	0	0	0	0	0	0	0	0	0	0	0	0	0
November	0	0	0	0	0	0	0	0	0	0	0	0	0	0	0	0		November	1.5	0.5	1.5	0.5	1.5	1.5	0.5	1.5	1.5	0.5	0.5	1	2		1		November	0	0	0	0	0	0	0	0	0	0	0	0	0	0
December	0	0	0	0	0	0	0	0	0	0	0	0	0	0	0	0		December	0	0	0	0	0	0	0	0	0	0	0	0	0		0		December	0	0	0	0	0	0	0	0	0	0	0	0	0	0
Year 2 Jan	0	0	0	0	0	0	0	0	0	0	0	0	0	0	0	0		Year 2 Jan	0	0	0	0	0	0	0	0	0	0	0	0	0		0		Year 2 Jan	0	0	0	0	0	0	0	0	0	0	0	0	0	0
Feb	0	0	0	0	0	0	0	0	0	0	0	0	0	0	0	0		Feb	0	0	0	0	0	0	0	0	0	0	0	0	0		0		Feb	0	0	0	0	0	0	0	0	0	0	0	0	0	0
March	0	0	0	0	0	0	0	0	0	0	0	0	0	0	0	0		March	0	0	0	0	0	0	0	0	0	0	0	0	0		0		March	0	0	0	0	0	0	0	0	0	0	0	0	0	0
April	0	0	0	0	0	0	0	0	0	0	0	0	0	0	0	0		April	0.333333	0.333333	0.333333	0	0	0	0.333333	0.333333	0	0	0	0	0.333333		0		April	0	0	0	0	0	0	0	0	0	0	0	0	0	0
May	1.71429	0.857143	0.857143	1.57143	1	1.42857	1.28571	2.42857	0.142857	0.857143	1.14286	1.28571	0.857143	1	1	0.571429		May	0.5	0.5	0	0.333333	0.166667	0.5	0.666667	0.5	0.333333	0	0.166667	0.166667	0.5		0		May	0.142857	0	0	0.285714	0.142857	0.142857	0	0.714286	0.142857	0.428571	0.571429	0	0.142857	0.142857
June	2.88889	1.88889	3.44444	2.66667	3.33333	4.88889	4.11111	7.33333	1.55556	1.44444	1.55556	2.22222	1.66667	1.11111	1.66667	1.22222		June	2.66667	1	2.33333	1	1.33333	1.33333	0.666667	1.33333	1.33333	2.66667	1	1.33333	3		1.33333		June	1.14286	1	0.714286	2	1.42857	1.57143	1.14286	2.85714	0.571429	1.71429	2.57143	1.42857	1	0.857143
July	3.5	3.5	3.5	4.33333	4.66667	7.16667	5	8.5	2.16667	2.83333	2.33333	2.66667	2.33333	2.33333	2.16667	1.33333		July	3	1.75	2.25	2.25	3.25	2.25	2.75	2.5	2.25	1.75	1	2	3.5		1.5		July	2	1.8	0.6	2.8	1.8	2	1.4	3	0.8	2.4	3	2.2	1.6	1.4
August	3.2	2.4	2.8	4	2.4	6	4.4	6.6	3	1.2	1.8	1.6	2.8	1.4	1.8	1.8		August	3	2	3	1.5	2.25	2.75	2.5	2.25	3	2.75	1.75	1.5	3.25		1.5		August	2.33333	2.33333	1	2.66667	1.33333	2	1.33333	2.33333	1.33333	2.66667	2	2.33333	2	1.66667
September	2.66667	1.66667	2	3.33333	3	5	3.33333	5	2.5	1.33333	1.33333	1	1.66667	1	1.33333	2		September	2	0.75	2.75	2.25	2.25	2	1.25	2.5	2.25	1.25	0.75	0.5	2.75		1.25		September	1	1	1.66667	1.66667	2	1.33333	1.33333	1.33333	0.666667	2	1.33333	1.33333	1	1.33333
October	3	2	2	3	2	4.5	2.5	4	3	1	0.5	1.5	1	1.5	1.5	2		October	2.33333	1	1.33333	0.666667	2	1.66667	1.33333	2	2.33333	1	0	1	3.33333		1		October	0.666667	0.333333	0.666667	2	1.66667	1.66667	0.666667	1.66667	0.666667	1	1.66667	1.66667	1.33333	0.666667
November	2.5	0.5	0.5	1.5	2	2	2	2	2.5	0.5	0.5	1	0.5	0.5	1	1		November	2.33333	0.333333	1	0	0.333333	1.66667	0.333333	1	1	0.333333	0	0	2		1		November	0	0	0	1	0	1	0	1	0	0	0	3	0	0
December	0	0	0	0	0	0	0	0	0	0	0	0	0	0	0	0		December	0.25	0	0		0.5	0.5	0		0	0	0	0.25	0				December	0	0	0	0	0	0	0	0	0	0	0	0	0	0
Year 3 Jan	0	0	0	0	0	0	0	0	0	0	0	0	0	0	0	0		Year 3 Jan	0	0	0	0	0	0	0		0			0	0				Year 3 Jan	0	0	0	0	0	0	0	0	0	0	0	0	0	0
Feb	0	0	0	0	0	0	0	0	0	0	0	0	0	0	0	0		Feb	0	0	0	0	0.333333	0	0		0			0	0				Feb	0	0	0	0	0	0	0	0	0	0	0	0	0	0
March	0	0	0	0	0	0	0	0	0	0	0	0	0	0	0	0		March	0	0	0	0	0	0	0		0			0	0				March	0	0	0	0	0	0	0	0	0	0	0	0	0	0
April			0				0.25	0.5	0	0	0	0	0	0.5		0		April	0	0	0	0	0	0	0.333333		0			0	0				April	0.333333	0	0	0	0	0.333333	0	0	0	0.333333	0.333333	0.666667	0	0
May							1	1.5	0.25	0.25	0.25	0.5	0	0		0		May	1.33333	0	1		2.33333	0.666667	2		1.33333			2	1.33333				May	0	0.2	0	0	0	0.2	0	0.2	0	0	0	0.2	0.2	0.2
June							4.66667	6	4.33333	2.66667	1.5	0.666667						June	4	0	1		3.66667	1.5	2.66667		1.66667			2.33333	3.5				June	0.333333	0.666667	1	0.333333	1.33333	1.66667	0.666667	2.66667	0	1	2	0.666667	0.333333	0.333333
July							5.25	7.5	5.25	2.5		1.5						July	4.33333	0	2.33333		3.33333	3	2		2			0.333333	2				July	1.25	1	1.5	1	1.75	2.75	1.25	3.25	1.5	0.75	2.75	2	1	0.25
August							6	7	8	1.75		1.25						August	4	1	2		2.5	3	1.5		2			2	2.5				August	0.75	1.75	2	1.25	1.5	4	0.5	3	1.25	3.75	3.25	2.25	0.5	0.25
September							5.75	6.25	5	0.5		0.75						September	2.33333	0.333333	0.333333		1.33333	1.66667	1		2			0.333333	1.33333				September	1.5	1.5	1.25	1	1	3.75	0.75	2.75	0.75	3.75	2.5	3	0.25	1
October							5	4.66667		0.5		0.333333						October	1.25	0.5	0		0.5	0.75	0.25		0.25			0	0.5				October	1	0.333333	0.666667	0.333333	1	3.33333	0.333333	3	0	3.66667	2.33333	1	1	0
November																		November																	November	0.666667	0	0	0.333333	0.333333	2.33333	0.333333	1	0	3	2.33333	1	0	0
December																		December																	December	0	0	0	0	0	0	0	0.25	0	1.75	1	0.75	0	0
																																			Year 4 Jan	0	0	0	0	0	0	0	0	0.333333	0.333333	0.333333	0.666667	0	0
																																			Feb	0	0	0	0	0	0	0	0	0	0	0	0	0	0
																																			March	0	0	0	0	0	0	0	0	0	0	0.333333	0	0	0
																																			April	0	0	0.333333	0	0	0	0	0	0.333333	0	0	0.333333	0	0
																																			May	1.25	1	1.5	1.75	1.25	2	3.5	0.75	1.25	1.25	2.25	1.75	2	0.25
																																			June	3.66667	1.66667	3	2.66667	2.66667	2.33333	4	1.33333	2.33333	2.66667	3.33333	2.33333	4.66667	1
																																			July	1.66667	0.666667	1.33333	0.5	1.33333	2	2	1.33333	0.666667	1.66667	3	2	2	1.33333
																																			August	0.5	0.5	1.5	0	2	2.5	0	0.5	0	1.5	2	2	0	1
																																			September	0.333333	0.333333	0.333333	0.333333	0.666667	1.33333	0	0.666667	0	1	1	0.333333	1	0.333333
																																			October	0.25	0	0.25	0	0.5	0	0	0	0	0.25	0.5	0.25	0.25	0
																																			November	0	0	0	0	0	0	0	0	0	0	0	0	0	0
[truncated: 17 more columns]

## Sheet: Weather
S7: WEATHER DATA
The average monthly minimum and maximum temperatures were recorded for the duration of the study using wunderground.com and a weather station <1 mile from the horse pasture.
The weather data was used to generate S2.
Month	Year	average minimum temperature (C)	average maximum temperature (C)
Jan	2012	-7.16	1.84
Feb	2012	-4.41	2.52
Mar	2012	2	12.74
Apr	2012	0.53	11.63
May	2012	10	22.03
Jun	2012	12.1	24.03
Jul	2012	14.61	28.58
Aug	2012	13.61	26.81
Sep	2012	9.07	20.53
Oct	2012	5.52	14.42
Nov	2012	-1.5	5.87
Dec	2012	-2.32	3.61
Jan	2013	-7.45	0.97
Feb	2013	-7.64	-1.04
Mar	2013	-4.61	2.9
Apr	2013	1.3	12
May	2013	8.06	20.94
Jun	2013	12.47	22.83
Jul	2013	16.26	26.77
Aug	2013	12.94	24.1
Sep	2013	7.9	20.27
Oct	2013	6	15.65
Nov	2013	-2.53	5.8
Dec	2013	-5.97	1.58
Jan	2014	-12.42	-1.87
Feb	2014	-11.21	-2.64
Mar	2014	-8.87	1.35
Apr	2014	0.57	13
May	2014	8.35	20.39
Jun	2014	13.07	24.47
Jul	2014	13.68	25.45
Aug	2014	13.06	23.84
Sep	2014	10.07	21.7
Oct	2014	5.94	15.39
Nov	2014	-1.5	6.1
Dec	2014	-2.71	2.71
Jan	2015	-12.42	-2.52
Feb	2015	-16.64	-6.93
Mar	2015	-8	1.39
Apr	2015	0.97	12.53
May	2015	9.84	23.1
Jun	2015	11.77	23.03
Jul	2015	13.68	25.42
Aug	2015	13.19	24.97
Sep	2015	12.13	24.3
Oct	2015	3.84	13.81
Nov	2015	1.27	11.53
Dec	2015	-0.87	8.71
Jan	2016	-8	0.35
Feb	2016	-7.72	2.79
Mar	2016	-2.06	10.65
Apr	2016	-1.5	11.23
May	2016	6.81	19.58
Jun	2016	11.57	24.87
Jul	2016	15.06	28.42
Aug	2016	16.6	28.03
Sep	2016	10.8	23.77
Oct	2016	5.68	15.48
Nov	2016	0.07	10.33
Dec	2016	-5.29	1.71

## Sheet: Allergen Specific IgE
S7: ALLERGEN-SPECIFIC IgE DATA
Allergen-specific IgE was measured using ELISA.
Relative units were assigned based on a standard curve of serially diluted serum from one of the allergic mares (age 12y) in the parent cohort.
Absorbance values over the limit of detection (100 RU) were assigned of 110 RU, absorbance values under the limit of detection (12.5 RU) were assigned a 5 RU and absorbance values under the average blank were assigned 0 RU.
Foal age is abbreviated day 0 (d0), day 5 (d5), 1 month (1m), and 3 months (3m).
The allergen-specific serology was used to generate Table 1, Figures 5, 6, S1
Cul o 2 specific IgE																					Cul o 3 specific IgE
C1 - Cul o 2 specific IgE							C2 Colostrum - Cul o 2 specific IgE							C3 Colostrum - Cul o 2 specific IgE							C1 - Cul o 3 specific IgE							C2 Colostrum - Cul o 3 specific IgE							C3 Colostrum - Cul o 3 specific IgE
Horse	Sample Type	Sample Year	Age	Sample Dilution	Relative Units		Horse	Date	Sample	Age	Sample Dilution	Relative Units		Horse	Date	Sample	Age	Sample Dilution	Relative Units		Horse	Sample Type	Sample Year	Age	Sample Dilution	Relative Units		Horse	Date	Sample	Age	Sample Dilution	Relative Units		Horse	Date	Sample	Age	Sample Dilution	Relative Units
F1-1	Colostrum	2011	birth	01:10:00	5		F1-1	Colostrum	2012	birth	01:10:00	5		F1-1	Colostrum	2013	birth	01:10:00	70.243		F1-1	Colostrum	2011	birth	01:10:00	0		F1-1	Colostrum	2012	birth	01:10:00	0		F1-1	Colostrum	2013	birth	01:10:00	110
F2-1	Colostrum	2011	birth	01:10:00	0		F2-1	Colostrum	2012	birth	01:10:00	5		F2-1	Colostrum	2013	birth	01:10:00	110		F2-1	Colostrum	2011	birth	01:10:00	0		F2-1	Colostrum	2012	birth	01:10:00	5		F2-1	Colostrum	2013	birth	01:10:00	110
F3-1	Colostrum	2011	birth	01:40:00	0		F3-1	Colostrum	2012	birth	01:10:00	5		F3-1	Colostrum	2013	birth	01:10:00	21.346		F3-1	Colostrum	2011	birth	01:40:00	0		F3-1	Colostrum	2012	birth	01:10:00	0		F3-1	Colostrum	2013	birth	01:10:00	39.302
F4-1	Colostrum	2011	birth	01:10:00	5		F4-1	Colostrum	2012	birth	01:10:00	5		F4-1	Colostrum	2013	birth	01:10:00	26.528		F4-1	Colostrum	2011	birth	01:10:00	5		F4-1	Colostrum	2012	birth	01:10:00	0		F4-1	Colostrum	2013	birth	01:10:00	5
F5-1	Colostrum	2011	birth	01:10:00	0		F5-1	Colostrum	2012	birth	01:10:00	5		F5-1	Colostrum	2013	birth	01:10:00			F5-1	Colostrum	2011	birth	01:10:00	0		F5-1	Colostrum	2012	birth	01:10:00	5		F5-1	Colostrum	2013	birth	01:10:00
F6-1	Colostrum	2011	birth	01:10:00	0		F6-1	Colostrum	2012	birth	01:10:00	5		F6-1	Colostrum	2013	birth	01:10:00	110		F6-1	Colostrum	2011	birth	01:10:00	0		F6-1	Colostrum	2012	birth	01:10:00	0		F6-1	Colostrum	2013	birth	01:10:00	110
F7-1	Colostrum	2011	birth	01:10:00	5		F7-1	Colostrum	2012	birth	01:10:00	5		F7-1	Colostrum	2013	birth	01:10:00	39.496		F7-1	Colostrum	2011	birth	01:10:00	0		F7-1	Colostrum	2012	birth	01:10:00	0		F7-1	Colostrum	2013	birth	01:10:00	5
F8-1	Colostrum	2011	birth	01:10:00	5		F8-1	Colostrum	2012	birth	01:10:00	5		F8-1	Colostrum	2013	birth	01:10:00	36.553		F8-1	Colostrum	2011	birth	01:10:00	0		F8-1	Colostrum	2012	birth	01:10:00	0		F8-1	Colostrum	2013	birth	01:10:00	29.269
F9-1	Colostrum	2011	birth	01:10:00	5		F9-1	Colostrum	2012	birth	01:10:00	5		F9-1	Colostrum	2013	birth	01:10:00	26.182		F9-1	Colostrum	2011	birth	01:10:00	0		F9-1	Colostrum	2012	birth	01:10:00	14.757		F9-1	Colostrum	2013	birth	01:10:00	5
F10-1	Colostrum	2011	birth	01:10:00	0		F10-1	Colostrum	2012	birth	01:10:00	5		F10-1	Colostrum	2013	birth	01:10:00	110		F10-1	Colostrum	2011	birth	01:10:00	0		F10-1	Colostrum	2012	birth	01:10:00	0		F10-1	Colostrum	2013	birth	01:10:00	110
F11-1	Colostrum	2011	birth	01:10:00	0		F11-1	Colostrum	2012	birth	01:10:00	5		F11-1	Colostrum	2013	birth	01:10:00	5		F11-1	Colostrum	2011	birth	01:10:00	5		F11-1	Colostrum	2012	birth	01:10:00	5		F11-1	Colostrum	2013	birth	01:10:00	5
F12-1	Colostrum	2011	birth	01:10:00	0		F12-1	Colostrum	2012	birth	01:10:00	5		F12-1	Colostrum	2013	birth	01:10:00	53.145		F12-1	Colostrum	2011	birth	01:10:00	5		F12-1	Colostrum	2012	birth	01:10:00	5		F12-1	Colostrum	2013	birth	01:10:00	12.5
F13-1	Colostrum	2011	birth	01:10:00	0		F13-1	Colostrum	2012	birth	01:10:00	5		F13-1	Colostrum	2013	birth	01:10:00	5		F13-1	Colostrum	2011	birth	01:10:00	0		F13-1	Colostrum	2012	birth	01:10:00	0		F13-1	Colostrum	2013	birth	01:10:00	5
F14-1	Colostrum	2011	birth	01:10:00	0		F14-1	Colostrum	2012	birth	01:10:00	5		F14-1	Colostrum	2013	birth	01:10:00	110		F14-1	Colostrum	2011	birth	01:10:00	0		F14-1	Colostrum	2012	birth	01:10:00	0		F14-1	Colostrum	2013	birth	01:10:00	110
F15-1	Colostrum	2011	birth	01:10:00	0		F15-1	Colostrum	2012	birth	01:10:00	5		F15-1	Colostrum	2013	birth	01:10:00	110		F15-1	Colostrum	2011	birth	01:10:00	0		F15-1	Colostrum	2012	birth	01:10:00	5		F15-1	Colostrum	2013	birth	01:10:00	110
F1-1	serum	2011	d0	01:10:00	0		F1-2	serum	2012	d0	01:10:00	0		F1-3	serum	2013	d0	01:10:00	0		F1-1	serum	2011	d0	01:10:00	0		F1-2	serum	2012	d0	01:10:00	5		F1-3	serum	2013 d0	d0	01:10:00	5
F2-1	serum	2011	d0	01:10:00	0		F2-2	serum	2012	d0	01:10:00	0		F2-3	serum	2013	d0	01:10:00	0		F2-1	serum	2011	d0	01:10:00	0		F2-2	serum	2012	d0	01:10:00	0		F2-3	serum	2013 d0	d0	01:10:00	5
F3-1	serum	2011	d0	01:10:00	0		F3-2	serum	2012	d0	01:10:00	0		F3-3	serum	2013	d0	01:10:00	0		F3-1	serum	2011	d0	01:10:00	0		F3-2	serum	2012	d0	01:10:00	0		F3-3	serum	2013 d0	d0	01:10:00	0
F4-1	serum	2011	d0	01:10:00	0		F4-2	serum	2012	d0	01:10:00	0		F4-3	serum	2013	d0	01:10:00	0		F4-1	serum	2011	d0	01:10:00	0		F4-2	serum	2012	d0	01:10:00	0		F4-3	serum	2013 d0	d0	01:10:00	0
F5-1	serum	2011	d0	01:10:00	0		F5-2	serum	2012	d0	01:10:00	0		F5-3	serum	2013	d0	01:10:00	0		F5-1	serum	2011	d0	01:10:00	0		F5-2	serum	2012	d0	01:10:00	0		F5-3	serum	2013 d0	d0	01:10:00	5
F6-1	serum	2011	d0	01:10:00	0		F6-2	serum	2012	d0	01:10:00	0		F6-3	serum	2013	d0	01:10:00	0		F6-1	serum	2011	d0	01:10:00	0		F6-2	serum	2012	d0	01:10:00	0		F6-3	serum	2013 d0	d0	01:10:00	0
F7-1	serum	2011	d0	01:10:00	0		F7-2	serum	2012	d0	01:10:00	0		F7-3	serum	2013	d0	01:10:00	32.368		F7-1	serum	2011	d0	01:10:00	0		F7-2	serum	2012	d0	01:10:00	0		F7-3	serum	2013 d0	d0	01:10:00	5
F8-1	serum	2011	d0	01:10:00	0		F8-2	serum	2012	d0	01:10:00	5		F8-3	serum	2013	d0	01:10:00	0		F8-1	serum	2011	d0	01:10:00	0		F8-2	serum	2012	d0	01:10:00	5		F8-3	serum	2013 d0	d0	01:10:00	0
F9-1	serum	2011	d0	01:10:00	0		F9-2	serum	2012	d0	01:10:00	0		F9-3	serum	2013	d0	01:10:00	0		F9-1	serum	2011	d0	01:10:00	0		F9-2	serum	2012	d0	01:10:00	5		F9-3	serum	2013 d0	d0	01:10:00	0
F10-1	serum	2011	d0	01:10:00	0		F10-2	serum	2012	d0	01:10:00	0		F10-3	serum	2013	d0	01:10:00	0		F10-1	serum	2011	d0	01:10:00	0		F10-2	serum	2012	d0	01:10:00	0		F10-3	serum	2013 d0	d0	01:10:00	0
F11-1	serum	2011	d0	01:10:00	0		F11-2	serum	2012	d0	01:10:00	0		F11-3	serum	2013	d0	01:10:00	0		F11-1	serum	2011	d0	01:10:00	0		F11-2	serum	2012	d0	01:10:00	0		F11-3	serum	2013 d0	d0	01:10:00	0
F12-1	serum	2011	d0	01:10:00	0		F12-2	serum	2012	d0	01:10:00	0		F12-3	serum	2013	d0	01:10:00	0		F12-1	serum	2011	d0	01:10:00	5		F12-2	serum	2012	d0	01:10:00	0		F12-3	serum	2013 d0	d0	01:10:00	0
F13-1	serum	2011	d0	01:10:00	0		F13-2	serum	2012	d0	01:10:00	0		F13-3	serum	2013	d0	01:10:00	38.055		F13-1	serum	2011	d0	01:10:00	0		F13-2	serum	2012	d0	01:10:00	0		F13-3	serum	2013 d0	d0	01:10:00	37.985
F14-1	serum	2011	d0	01:10:00	0		F14-2	serum	2012	d0	01:10:00	0		F14-3	serum	2013	d0	01:10:00	0		F14-1	serum	2011	d0	01:10:00	0		F14-2	serum	2012	d0	01:10:00	0		F14-3	serum	2013 d0	d0	01:10:00	0
F15-1	serum	2011	d0	01:10:00	0		F15-2	serum	2012	d0	01:10:00	5		F15-3	serum	2013	d0	01:10:00	0		F15-1	serum	2011	d0	01:10:00	0		F15-2	serum	2012	d0	01:10:00	5		F15-3	serum	2013 d0	d0	01:10:00	0
F1-1	serum	2011	d5	01:10:00	5		F1-2	serum	2012	d5	01:10:00	5		F1-3	serum	2013	d5	01:10:00	5		F1-1	serum	2011	d5	01:10:00	0		F1-2	serum	2012	d5	01:10:00	5		F1-3	serum	2013 d5	d5	01:10:00	5
F2-1	serum	2011	d5	01:10:00	0		F2-2	serum	2012	d5	01:10:00	5		F2-3	serum	2013	d5	01:10:00	36.73		F2-1	serum	2011	d5	01:10:00	0		F2-2	serum	2012	d5	01:10:00	5		F2-3	serum	2013 d5	d5	01:10:00	42.642
F3-1	serum	2011	d5	01:10:00	5		F3-2	serum	2012	d5	01:10:00	5		F3-3	serum	2013	d5	01:10:00	5		F3-1	serum	2011	d5	01:10:00	5		F3-2	serum	2012	d5	01:10:00	0		F3-3	serum	2013 d5	d5	01:10:00	5
F4-1	serum	2011	d5	01:10:00	5		F4-2	serum	2012	d5	01:10:00	5		F4-3	serum	2013	d5	01:10:00	5		F4-1	serum	2011	d5	01:10:00	0		F4-2	serum	2012	d5	01:10:00	0		F4-3	serum	2013 d5	d5	01:10:00	5
F5-1	serum	2011	d5	01:10:00	5		F5-2	serum	2012	d5	01:10:00	5		F5-3	serum	2013	d5	01:10:00	17.688		F5-1	serum	2011	d5	01:10:00	5		F5-2	serum	2012	d5	01:10:00	0		F5-3	serum	2013 d5	d5	01:10:00	5
F6-1	serum	2011	d5	01:10:00	5		F6-2	serum	2012	d5	01:10:00	5		F6-3	serum	2013	d5	01:10:00	5		F6-1	serum	2011	d5	01:10:00	5		F6-2	serum	2012	d5	01:10:00	0		F6-3	serum	2013 d5	d5	01:10:00	5
F7-1	serum	2011	d5	01:10:00	5		F7-2	serum	2012	d5	01:10:00	5		F7-3	serum	2013	d5	01:10:00	26.471		F7-1	serum	2011	d5	01:10:00	0		F7-2	serum	2012	d5	01:10:00	5		F7-3	serum	2013 d5	d5	01:10:00	5
F8-1	serum	2011	d5	01:10:00	0		F8-2	serum	2012	d5	01:10:00	5		F8-3	serum	2013	d5	01:10:00	5		F8-1	serum	2011	d5	01:10:00	0		F8-2	serum	2012	d5	01:10:00	0		F8-3	serum	2013 d5	d5	01:10:00	5
F9-1	serum	2011	d5	01:10:00	5		F9-2	serum	2012	d5	01:10:00	5		F9-3	serum	2013	d5	01:10:00	5		F9-1	serum	2011	d5	01:10:00	0		F9-2	serum	2012	d5	01:10:00	5		F9-3	serum	2013 d5	d5	01:10:00	5
F10-1	serum	2011	d5	01:10:00	5		F10-2	serum	2012	d5	01:10:00	5		F10-3	serum	2013	d5	01:10:00	5		F10-1	serum	2011	d5	01:10:00	0		F10-2	serum	2012	d5	01:10:00	0		F10-3	serum	2013 d5	d5	01:10:00	5
F11-1	serum	2011	d5	01:10:00	5		F11-2	serum	2012	d5	01:10:00	5		F11-3	serum	2013	d5	01:10:00	5		F11-1	serum	2011	d5	01:10:00	5		F11-2	serum	2012	d5	01:10:00	5		F11-3	serum	2013 d5	d5	01:10:00	0
F12-1	serum	2011	d5	01:10:00	0		F12-2	serum	2012	d5	01:10:00	5		F12-3	serum	2013	d5	01:10:00	5		F12-1	serum	2011	d5	01:10:00	5		F12-2	serum	2012	d5	01:10:00	0		F12-3	serum	2013 d5	d5	01:10:00	5
F13-1	serum	2011	d5	01:10:00	5		F13-2	serum	2012	d5	01:10:00	5		F13-3	serum	2013	d5	01:10:00	34.006		F13-1	serum	2011	d5	01:10:00	0		F13-2	serum	2012	d5	01:10:00	0		F13-3	serum	2013 d5	d5	01:10:00	44.155
F14-1	serum	2011	d5	01:10:00	0		F14-2	serum	2012	d5	01:10:00	5		F14-3	serum	2013	d5	01:10:00	5		F14-1	serum	2011	d5	01:10:00	0		F14-2	serum	2012	d5	01:10:00	5		F14-3	serum	2013 d5	d5	01:10:00	28.355
F15-1	serum	2011	d5	01:10:00	5		F15-2	serum	2012	d5	01:10:00	5		F15-3	serum	2013	d5	01:10:00	110		F15-1	serum	2011	d5	01:10:00	0		F15-2	serum	2012	d5	01:10:00	5		F15-3	serum	2013 d5	d5	01:10:00	35.241
F1-1	serum	2011	1m	01:10:00	5		F1-2	serum	2012	1m	01:10:00	5		F1-3	serum	2013	1m	01:10:00	5		F1-1	serum	2011	1m	01:10:00	0		F1-2	serum	2012	1m	01:10:00	0		F1-3	serum	2013 d28	1m	01:10:00	5
F2-1	serum	2011	1m	01:10:00	0		F2-2	serum	2012	1m	01:10:00	5		F2-3	serum	2013	1m	01:10:00	5		F2-1	serum	2011	1m	01:10:00	0		F2-2	serum	2012	1m	01:10:00	5		F2-3	serum	2013 d28	1m	01:10:00	5
F3-1	serum	2011	1m	01:10:00	0		F3-2	serum	2012	1m	01:10:00	5		F3-3	serum	2013	1m	01:10:00	5		F3-1	serum	2011	1m	01:10:00	0		F3-2	serum	2012	1m	01:10:00	0		F3-3	serum	2013 d28	1m	01:10:00	5
F4-1	serum	2011	1m	01:10:00	5		F4-2	serum	2012	1m	01:10:00	5		F4-3	serum	2013	1m	01:10:00	5		F4-1	serum	2011	1m	01:10:00	0		F4-2	serum	2012	1m	01:10:00	5		F4-3	serum	2013 d28	1m	01:10:00	5
F5-1	serum	2011	1m	01:10:00	0		F5-2	serum	2012	1m	01:10:00	5		F5-3	serum	2013	1m	01:10:00	5		F5-1	serum	2011	1m	01:10:00	5		F5-2	serum	2012	1m	01:10:00	0		F5-3	serum	2013 d28	1m	01:10:00	5
F6-1	serum	2011	1m	01:10:00	5		F6-2	serum	2012	1m	01:10:00	5		F6-3	serum	2013	1m	01:10:00	5		F6-1	serum	2011	1m	01:10:00	0		F6-2	serum	2012	1m	01:10:00	0		F6-3	serum	2013 d28	1m	01:10:00	5
F7-1	serum	2011	1m	01:10:00	5		F7-2	serum	2012	1m	01:10:00	5		F7-3	serum	2013	1m	01:10:00	34.121		F7-1	serum	2011	1m	01:10:00	0		F7-2	serum	2012	1m	01:10:00	0		F7-3	serum	2013 d28	1m	01:10:00	5
F8-1	serum	2011	1m	01:10:00	0		F8-2	serum	2012	1m	01:10:00	5		F8-3	serum	2013	1m	01:10:00	0		F8-1	serum	2011	1m	01:10:00	0		F8-2	serum	2012	1m	01:10:00	0		F8-3	serum	2013 d28	1m	01:10:00	5
F9-1	serum	2011	1m	01:10:00	5		F9-2	serum	2012	1m	01:10:00	5		F9-3	serum	2013	1m	01:10:00	5		F9-1	serum	2011	1m	01:10:00	0		F9-2	serum	2012	1m	01:10:00	5		F9-3	serum	2013 d28	1m	01:10:00	0
F10-1	serum	2011	1m	01:10:00	0		F10-2	serum	2012	1m	01:10:00	5		F10-3	serum	2013	1m	01:10:00	5		F10-1	serum	2011	1m	01:10:00	0		F10-2	serum	2012	1m	01:10:00	0		F10-3	serum	2013 d28	1m	01:10:00	5
F11-1	serum	2011	1m	01:10:00	0		F11-2	serum	2012	1m	01:10:00	5		F11-3	serum	2013	1m	01:10:00	0		F11-1	serum	2011	1m	01:10:00	0		F11-2	serum	2012	1m	01:10:00	0		F11-3	serum	2013 d28	1m	01:10:00	0
F12-1	serum	2011	1m	01:10:00	0		F12-2	serum	2012	1m	01:10:00	5		F12-3	serum	2013	1m	01:10:00	5		F12-1	serum	2011	1m	01:10:00	5		F12-2	serum	2012	1m	01:10:00	0		F12-3	serum	2013 d28	1m	01:10:00	5
F13-1	serum	2011	1m	01:10:00	0		F13-2	serum	2012	1m	01:10:00	5		F13-3	serum	2013	1m	01:10:00	5		F13-1	serum	2011	1m	01:10:00	5		F13-2	serum	2012	1m	01:10:00	5		F13-3	serum	2013 d28	1m	01:10:00	5
F14-1	serum	2011	1m	01:10:00	0		F14-2	serum	2012	1m	01:10:00	5		F14-3	serum	2013	1m	01:10:00	5		F14-1	serum	2011	1m	01:10:00	5		F14-2	serum	2012	1m	01:10:00	0		F14-3	serum	2013 d28	1m	01:10:00	5
F15-1	serum	2011	1m	01:10:00	5		F15-2	serum	2012	1m	01:10:00	5		F15-3	serum	2013	1m	01:10:00	32.336		F15-1	serum	2011	1m	01:10:00	5		F15-2	serum	2012	1m	01:10:00	5		F15-3	serum	2013 d28	1m	01:10:00	5
F1-1	serum	2011	3m	01:10:00	5		F1-2	serum	2012	3m	01:10:00	5		F1-3	serum	2013	3m	01:10:00	5		F1-1	serum	2011	3m	01:10:00	0		F1-2	serum	2012	3m	01:10:00	5		F1-3	serum	2013 3m	3m	01:10:00	5
F2-1	serum	2011	3m	01:10:00	5		F2-2	serum	2012	3m	01:10:00	5		F2-3	serum	2013	3m	01:10:00	5		F2-1	serum	2011	3m	01:10:00	0		F2-2	serum	2012	3m	01:10:00	5		F2-3	serum	2013 3m	3m	01:10:00	5
F3-1	serum	2011	3m	01:10:00	5		F3-2	serum	2012	3m	01:10:00	5		F3-3	serum	2013	3m	01:10:00	0		F3-1	serum	2011	3m	01:10:00	5		F3-2	serum	2012	3m	01:10:00	5		F3-3	serum	2013 3m	3m	01:10:00	0
F4-1	serum	2011	3m	01:10:00	5		F4-2	serum	2012	3m	01:10:00	5		F4-3	serum	2013	3m	01:10:00	0		F4-1	serum	2011	3m	01:10:00	0		F4-2	serum	2012	3m	01:10:00	5		F4-3	serum	2013 3m	3m	01:10:00	0
F5-1	serum	2011	3m	01:10:00	5		F5-2	serum	2012	3m	01:10:00	5		F5-3	serum	2013	3m	01:10:00	5		F5-1	serum	2011	3m	01:10:00	5		F5-2	serum	2012	3m	01:10:00	0		F5-3	serum	2013 3m	3m	01:10:00	5
F6-1	serum	2011	3m	01:10:00	5		F6-2	serum	2012	3m	01:10:00	0		F6-3	serum	2013	3m	01:10:00	5		F6-1	serum	2011	3m	01:10:00	0		F6-2	serum	2012	3m	01:10:00	5		F6-3	serum	2013 3m	3m	01:10:00	5
F7-1	serum	2011	3m	01:10:00	5		F7-2	serum	2012	3m	01:10:00	5		F7-3	serum	2013	3m	01:10:00	5		F7-1	serum	2011	3m	01:10:00	0		F7-2	serum	2012	3m	01:10:00	5		F7-3	serum	2013 3m	3m	01:10:00	5
F8-1	serum	2011	3m	01:10:00	0		F8-2	serum	2012	3m	01:10:00	0		F8-3	serum	2013	3m	01:10:00	5		F8-1	serum	2011	3m	01:10:00	5		F8-2	serum	2012	3m	01:10:00	5		F8-3	serum	2013 3m	3m	01:10:00	5
F9-1	serum	2011	3m	01:10:00	5		F9-2	serum	2012	3m	01:10:00	5		F9-3	serum	2013	3m	01:10:00	5		F9-1	serum	2011	3m	01:10:00	0		F9-2	serum	2012	3m	01:10:00	0		F9-3	serum	2013 3m	3m	01:10:00	5
F10-1	serum	2011	3m	01:10:00	0		F10-2	serum	2012	3m	01:10:00	0		F10-3	serum	2013	3m	01:10:00	5		F10-1	serum	2011	3m	01:10:00	0		F10-2	serum	2012	3m	01:10:00	0		F10-3	serum	2013 3m	3m	01:10:00	5
F11-1	serum	2011	3m	01:10:00	0		F11-2	serum	2012	3m	01:10:00	5		F11-3	serum	2013	3m	01:10:00	5		F11-1	serum	2011	3m	01:10:00	0		F11-2	serum	2012	3m	01:10:00	0		F11-3	serum	2013 3m	3m	01:10:00	0
F12-1	serum	2011	3m	01:10:00	5		F12-2	serum	2012	3m	01:10:00	0		F12-3	serum	2013	3m	01:10:00	5		F12-1	serum	2011	3m	01:10:00	10.708		F12-2	serum	2012	3m	01:10:00	0		F12-3	serum	2013 3m	3m	01:10:00	0
F13-1	serum	2011	3m	01:10:00	0		F13-2	serum	2012	3m	01:10:00	5		F13-3	serum	2013	3m	01:10:00	5		F13-1	serum	2011	3m	01:10:00	10.537		F13-2	serum	2012	3m	01:10:00	0		F13-3	serum	2013 3m	3m	01:10:00	5
F14-1	serum	2011	3m	01:10:00	0		F14-2	serum	2012	3m	01:10:00	5		F14-3	serum	2013	3m	01:10:00	5		F14-1	serum	2011	3m	01:10:00	10.485		F14-2	serum	2012	3m	01:10:00	0		F14-3	serum	2013 3m	3m	01:10:00	5
F15-1	serum	2011	3m	01:10:00	0		F15-2	serum	2012	3m	01:10:00	5		F15-3	serum	2013	3m	01:10:00	5		F15-1	serum	2011	3m	01:10:00	10.474		F15-2	serum	2012	3m	01:10:00	5		F15-3	serum	2013 3m	3m	01:10:00	5

## Sheet: Allergen Specific IgG1
S7: ALLERGEN-SPECIFIC IgG1 DATA
Allergen-specific IgG1 was measured using bead-based Luminex assay.
Antibody concentrations are quantified by Median Fluorescence Intensity (MFI).
Foal age is abbreviated day 0 (d0), day 5 (d5), 1 month (1m), and 3 months (3m).
The allergen-specific serology was used to generate Table 1, Figures 5, 6, S1
Cul o 2 specific IgG1																					Cul o 3 specific IgG1
C1 - Cul o 2 specific IgG1							C2 Colostrum - Cul o 2 specific IgG1							C3 Colostrum - Cul o 2 specific IgG1							C1 - Cul o 3 specific IgG1							C2 Colostrum - Cul o 3 specific IgG1							C3 Colostrum - Cul o 3 specific IgG1
Horse	Sample Type	Sample Year	Age	Sample Dilution	MFI		Horse	Date	Sample	Age	Sample Dilution	MFI		Horse	Date	Sample	Age	Sample Dilution	MFI		Horse	Sample Type	Sample Year	Age	Sample Dilution	MFI		Horse	Date	Sample	Age	Sample Dilution	MFI		Horse	Date	Sample	Age	Sample Dilution	MFI
F1-1	Colostrum	2011	birth	01:50:00	7		F1-1	Colostrum	2012	birth	01:50:00	4880		F1-1	Colostrum	2013	birth	01:50:00	769		F1-1	Colostrum	2011	birth	01:50:00	9		F1-1	Colostrum	2012	birth	01:50:00	213		F1-1	Colostrum	2013	birth	01:50:00	714
F2-1	Colostrum	2011	birth	01:50:00	10		F2-1	Colostrum	2012	birth	01:50:00	20660		F2-1	Colostrum	2013	birth	01:50:00	3487		F2-1	Colostrum	2011	birth	01:50:00	14		F2-1	Colostrum	2012	birth	01:50:00	5142		F2-1	Colostrum	2013	birth	01:50:00	4926
F3-1	Colostrum	2011	birth	01:50:00	19		F3-1	Colostrum	2012	birth	01:50:00	4555		F3-1	Colostrum	2013	birth	01:50:00	524		F3-1	Colostrum	2011	birth	01:50:00	16		F3-1	Colostrum	2012	birth	01:50:00	355		F3-1	Colostrum	2013	birth	01:50:00	711
F4-1	Colostrum	2011	birth	01:50:00	4		F4-1	Colostrum	2012	birth	01:50:00	5491		F4-1	Colostrum	2013	birth	01:50:00	239		F4-1	Colostrum	2011	birth	01:50:00	7		F4-1	Colostrum	2012	birth	01:50:00	184		F4-1	Colostrum	2013	birth	01:50:00	194
F5-1	Colostrum	2011	birth	01:50:00	5		F5-1	Colostrum	2012	birth	01:50:00	15698		F5-1	Colostrum	2013	birth	01:50:00			F5-1	Colostrum	2011	birth	01:50:00	7		F5-1	Colostrum	2012	birth	01:50:00	703		F5-1	Colostrum	2013	birth	01:50:00	--
F6-1	Colostrum	2011	birth	01:50:00	2		F6-1	Colostrum	2012	birth	01:50:00	8880		F6-1	Colostrum	2013	birth	01:50:00	137		F6-1	Colostrum	2011	birth	01:50:00	5		F6-1	Colostrum	2012	birth	01:50:00	4603		F6-1	Colostrum	2013	birth	01:50:00	446
F7-1	Colostrum	2011	birth	01:50:00	2		F7-1	Colostrum	2012	birth	01:50:00	5745		F7-1	Colostrum	2013	birth	01:50:00	510		F7-1	Colostrum	2011	birth	01:50:00	4		F7-1	Colostrum	2012	birth	01:50:00	1627		F7-1	Colostrum	2013	birth	01:50:00	793
F8-1	Colostrum	2011	birth	01:50:00	4		F8-1	Colostrum	2012	birth	01:50:00	13357		F8-1	Colostrum	2013	birth	01:50:00	1260		F8-1	Colostrum	2011	birth	01:50:00	6		F8-1	Colostrum	2012	birth	01:50:00	97		F8-1	Colostrum	2013	birth	01:50:00	1202
F9-1	Colostrum	2011	birth	01:50:00	6		F9-1	Colostrum	2012	birth	01:50:00	11055		F9-1	Colostrum	2013	birth	01:50:00	313		F9-1	Colostrum	2011	birth	01:50:00	7		F9-1	Colostrum	2012	birth	01:50:00	255		F9-1	Colostrum	2013	birth	01:50:00	502
F10-1	Colostrum	2011	birth	01:50:00	4		F10-1	Colostrum	2012	birth	01:50:00	14590		F10-1	Colostrum	2013	birth	01:50:00	575		F10-1	Colostrum	2011	birth	01:50:00	8		F10-1	Colostrum	2012	birth	01:50:00	1435		F10-1	Colostrum	2013	birth	01:50:00	1289
F11-1	Colostrum	2011	birth	01:50:00	2		F11-1	Colostrum	2012	birth	01:50:00	16442		F11-1	Colostrum	2013	birth	01:50:00	1416		F11-1	Colostrum	2011	birth	01:50:00	5		F11-1	Colostrum	2012	birth	01:50:00	739		F11-1	Colostrum	2013	birth	01:50:00	621
F12-1	Colostrum	2011	birth	01:50:00	6		F12-1	Colostrum	2012	birth	01:50:00	8619		F12-1	Colostrum	2013	birth	01:50:00	1226		F12-1	Colostrum	2011	birth	01:50:00	10		F12-1	Colostrum	2012	birth	01:50:00	631		F12-1	Colostrum	2013	birth	01:50:00	2041
F13-1	Colostrum	2011	birth	01:50:00	9		F13-1	Colostrum	2012	birth	01:50:00	15246		F13-1	Colostrum	2013	birth	01:50:00	15		F13-1	Colostrum	2011	birth	01:50:00	10		F13-1	Colostrum	2012	birth	01:50:00	734		F13-1	Colostrum	2013	birth	01:50:00	32
F14-1	Colostrum	2011	birth	01:50:00	4		F14-1	Colostrum	2012	birth	01:50:00	13758		F14-1	Colostrum	2013	birth	01:50:00	3940		F14-1	Colostrum	2011	birth	01:50:00	7		F14-1	Colostrum	2012	birth	01:50:00	907		F14-1	Colostrum	2013	birth	01:50:00	23917
F15-1	Colostrum	2011	birth	01:50:00	4		F15-1	Colostrum	2012	birth	01:50:00	20326		F15-1	Colostrum	2013	birth	01:50:00	7007		F15-1	Colostrum	2011	birth	01:50:00	7		F15-1	Colostrum	2012	birth	01:50:00	20343		F15-1	Colostrum	2013	birth	01:50:00	6392
F1-1	serum	2011	d0	01:10:00	2		F1-2	serum	2012	d0	01:10:00	973		F1-3	serum	2013	d0	01:10:00	6		F1-1	serum	2011	d0	01:10:00	8		F1-2	serum	2012	d0	01:10:00	42		F1-3	serum	2013 d0	d0	01:10:00	11
F2-1	serum	2011	d0	01:10:00	2		F2-2	serum	2012	d0	01:10:00	2		F2-3	serum	2013	d0	01:10:00	2		F2-1	serum	2011	d0	01:10:00	7		F2-2	serum	2012	d0	01:10:00	5		F2-3	serum	2013 d0	d0	01:10:00	13
F3-1	serum	2011	d0	01:10:00	2		F3-2	serum	2012	d0	01:10:00	3		F3-3	serum	2013	d0	01:10:00	3		F3-1	serum	2011	d0	01:10:00	9		F3-2	serum	2012	d0	01:10:00	6		F3-3	serum	2013 d0	d0	01:10:00	12
F4-1	serum	2011	d0	01:10:00	--		F4-2	serum	2012	d0	01:10:00	2		F4-3	serum	2013	d0	01:10:00	2		F4-1	serum	2011	d0	01:10:00	--		F4-2	serum	2012	d0	01:10:00	6		F4-3	serum	2013 d0	d0	01:10:00	14
F5-1	serum	2011	d0	01:10:00	3		F5-2	serum	2012	d0	01:10:00	2		F5-3	serum	2013	d0	01:10:00	2		F5-1	serum	2011	d0	01:10:00	8		F5-2	serum	2012	d0	01:10:00	5		F5-3	serum	2013 d0	d0	01:10:00	11
F6-1	serum	2011	d0	01:10:00	--		F6-2	serum	2012	d0	01:10:00	58		F6-3	serum	2013	d0	01:10:00	3		F6-1	serum	2011	d0	01:10:00	--		F6-2	serum	2012	d0	01:10:00	24		F6-3	serum	2013 d0	d0	01:10:00	8
F7-1	serum	2011	d0	01:10:00	2		F7-2	serum	2012	d0	01:10:00	2		F7-3	serum	2013	d0	01:10:00	1893		F7-1	serum	2011	d0	01:10:00	8		F7-2	serum	2012	d0	01:10:00	4		F7-3	serum	2013 d0	d0	01:10:00	2506
F8-1	serum	2011	d0	01:10:00	2		F8-2	serum	2012	d0	01:10:00	4		F8-3	serum	2013	d0	01:10:00	2		F8-1	serum	2011	d0	01:10:00	6		F8-2	serum	2012	d0	01:10:00	4		F8-3	serum	2013 d0	d0	01:10:00	11
F9-1	serum	2011	d0	01:10:00	2		F9-2	serum	2012	d0	01:10:00	14		F9-3	serum	2013	d0	01:10:00	3		F9-1	serum	2011	d0	01:10:00	7		F9-2	serum	2012	d0	01:10:00	6		F9-3	serum	2013 d0	d0	01:10:00	12
F10-1	serum	2011	d0	01:10:00	2		F10-2	serum	2012	d0	01:10:00	2		F10-3	serum	2013	d0	01:10:00	3		F10-1	serum	2011	d0	01:10:00	7		F10-2	serum	2012	d0	01:10:00	5		F10-3	serum	2013 d0	d0	01:10:00	11
F11-1	serum	2011	d0	01:10:00	2		F11-2	serum	2012	d0	01:10:00	2		F11-3	serum	2013	d0	01:10:00	3		F11-1	serum	2011	d0	01:10:00	7		F11-2	serum	2012	d0	01:10:00	5		F11-3	serum	2013 d0	d0	01:10:00	10
F12-1	serum	2011	d0	01:10:00	5		F12-2	serum	2012	d0	01:10:00	1		F12-3	serum	2013	d0	01:10:00	2		F12-1	serum	2011	d0	01:10:00	18		F12-2	serum	2012	d0	01:10:00	5		F12-3	serum	2013 d0	d0	01:10:00	10
F13-1	serum	2011	d0	01:10:00	4		F13-2	serum	2012	d0	01:10:00	2		F13-3	serum	2013	d0	01:10:00	457		F13-1	serum	2011	d0	01:10:00	16		F13-2	serum	2012	d0	01:10:00	4		F13-3	serum	2013 d0	d0	01:10:00	1251
F14-1	serum	2011	d0	01:10:00	5		F14-2	serum	2012	d0	01:10:00	2		F14-3	serum	2013	d0	01:10:00	25		F14-1	serum	2011	d0	01:10:00	20		F14-2	serum	2012	d0	01:10:00	4		F14-3	serum	2013 d0	d0	01:10:00	16
F15-1	serum	2011	d0	01:10:00	298		F15-2	serum	2012	d0	01:10:00	2		F15-3	serum	2013	d0	01:10:00	2		F15-1	serum	2011	d0	01:10:00	378		F15-2	serum	2012	d0	01:10:00	5		F15-3	serum	2013 d0	d0	01:10:00	12
F1-1	serum	2011	d5	01:10:00	162		F1-2	serum	2012	d5	01:10:00	5595		F1-3	serum	2013	d5	01:10:00	863		F1-1	serum	2011	d5	01:10:00	141		F1-2	serum	2012	d5	01:10:00	236		F1-3	serum	2013 d5	d5	01:10:00	341
F2-1	serum	2011	d5	01:10:00	80		F2-2	serum	2012	d5	01:10:00	21947		F2-3	serum	2013	d5	01:10:00	6802		F2-1	serum	2011	d5	01:10:00	174		F2-2	serum	2012	d5	01:10:00	4102		F2-3	serum	2013 d5	d5	01:10:00	8191
F3-1	serum	2011	d5	01:10:00	381		F3-2	serum	2012	d5	01:10:00	3417		F3-3	serum	2013	d5	01:10:00	1018		F3-1	serum	2011	d5	01:10:00	232		F3-2	serum	2012	d5	01:10:00	175		F3-3	serum	2013 d5	d5	01:10:00	639
F4-1	serum	2011	d5	01:10:00	122		F4-2	serum	2012	d5	01:10:00	6880		F4-3	serum	2013	d5	01:10:00	444		F4-1	serum	2011	d5	01:10:00	77		F4-2	serum	2012	d5	01:10:00	128		F4-3	serum	2013 d5	d5	01:10:00	1337
F5-1	serum	2011	d5	01:10:00	738		F5-2	serum	2012	d5	01:10:00	18740		F5-3	serum	2013	d5	01:10:00	2599		F5-1	serum	2011	d5	01:10:00	743		F5-2	serum	2012	d5	01:10:00	1294		F5-3	serum	2013 d5	d5	01:10:00	2055
F6-1	serum	2011	d5	01:10:00	110		F6-2	serum	2012	d5	01:10:00	8056		F6-3	serum	2013	d5	01:10:00	126		F6-1	serum	2011	d5	01:10:00	147		F6-2	serum	2012	d5	01:10:00	2963		F6-3	serum	2013 d5	d5	01:10:00	338
F7-1	serum	2011	d5	01:10:00	1552		F7-2	serum	2012	d5	01:10:00	7914		F7-3	serum	2013	d5	01:10:00	2812		F7-1	serum	2011	d5	01:10:00	1876		F7-2	serum	2012	d5	01:10:00	1562		F7-3	serum	2013 d5	d5	01:10:00	3042
F8-1	serum	2011	d5	01:10:00	88		F8-2	serum	2012	d5	01:10:00	12472		F8-3	serum	2013	d5	01:10:00	1819		F8-1	serum	2011	d5	01:10:00	135		F8-2	serum	2012	d5	01:10:00	87		F8-3	serum	2013 d5	d5	01:10:00	1474
F9-1	serum	2011	d5	01:10:00	179		F9-2	serum	2012	d5	01:10:00	9810		F9-3	serum	2013	d5	01:10:00	228		F9-1	serum	2011	d5	01:10:00	66		F9-2	serum	2012	d5	01:10:00	73		F9-3	serum	2013 d5	d5	01:10:00	157
F10-1	serum	2011	d5	01:10:00	20		F10-2	serum	2012	d5	01:10:00	11425		F10-3	serum	2013	d5	01:10:00	366		F10-1	serum	2011	d5	01:10:00	69		F10-2	serum	2012	d5	01:10:00	218		F10-3	serum	2013 d5	d5	01:10:00	448
F11-1	serum	2011	d5	01:10:00	68		F11-2	serum	2012	d5	01:10:00	20167		F11-3	serum	2013	d5	01:10:00	2091		F11-1	serum	2011	d5	01:10:00	74		F11-2	serum	2012	d5	01:10:00	482		F11-3	serum	2013 d5	d5	01:10:00	657
F12-1	serum	2011	d5	01:10:00	186		F12-2	serum	2012	d5	01:10:00	9965		F12-3	serum	2013	d5	01:10:00	790		F12-1	serum	2011	d5	01:10:00	254		F12-2	serum	2012	d5	01:10:00	546		F12-3	serum	2013 d5	d5	01:10:00	1707
F13-1	serum	2011	d5	01:10:00	93		F13-2	serum	2012	d5	01:10:00	18503		F13-3	serum	2013	d5	01:10:00	670		F13-1	serum	2011	d5	01:10:00	103		F13-2	serum	2012	d5	01:10:00	518		F13-3	serum	2013 d5	d5	01:10:00	1855
F14-1	serum	2011	d5	01:10:00	334		F14-2	serum	2012	d5	01:10:00	10823		F14-3	serum	2013	d5	01:10:00	1566		F14-1	serum	2011	d5	01:10:00	478		F14-2	serum	2012	d5	01:10:00	196		F14-3	serum	2013 d5	d5	01:10:00	24663
F15-1	serum	2011	d5	01:10:00	59		F15-2	serum	2012	d5	01:10:00	21615		F15-3	serum	2013	d5	01:10:00	11973		F15-1	serum	2011	d5	01:10:00	91		F15-2	serum	2012	d5	01:10:00	18499		F15-3	serum	2013 d5	d5	01:10:00	9307
F1-1	serum	2011	1m	01:10:00	28		F1-2	serum	2012	1m	01:10:00	2588		F1-3	serum	2013	1m	01:10:00	384		F1-1	serum	2011	1m	01:10:00	36		F1-2	serum	2012	1m	01:10:00	62		F1-3	serum	2013 d28	1m	01:10:00	92
F2-1	serum	2011	1m	01:10:00	8		F2-2	serum	2012	1m	01:10:00	17355		F2-3	serum	2013	1m	01:10:00	4610		F2-1	serum	2011	1m	01:10:00	20		F2-2	serum	2012	1m	01:10:00	1391		F2-3	serum	2013 d28	1m	01:10:00	3652
F3-1	serum	2011	1m	01:10:00	129		F3-2	serum	2012	1m	01:10:00	3773		F3-3	serum	2013	1m	01:10:00	907		F3-1	serum	2011	1m	01:10:00	60		F3-2	serum	2012	1m	01:10:00	123		F3-3	serum	2013 d28	1m	01:10:00	591
F4-1	serum	2011	1m	01:10:00	25		F4-2	serum	2012	1m	01:10:00	5533		F4-3	serum	2013	1m	01:10:00	201		F4-1	serum	2011	1m	01:10:00	21		F4-2	serum	2012	1m	01:10:00	71		F4-3	serum	2013 d28	1m	01:10:00	126
F5-1	serum	2011	1m	01:10:00	293		F5-2	serum	2012	1m	01:10:00	14605		F5-3	serum	2013	1m	01:10:00	531		F5-1	serum	2011	1m	01:10:00	264		F5-2	serum	2012	1m	01:10:00	421		F5-3	serum	2013 d28	1m	01:10:00	237
F6-1	serum	2011	1m	01:10:00	19		F6-2	serum	2012	1m	01:10:00	3986		F6-3	serum	2013	1m	01:10:00	145		F6-1	serum	2011	1m	01:10:00	33		F6-2	serum	2012	1m	01:10:00	1332		F6-3	serum	2013 d28	1m	01:10:00	139
F7-1	serum	2011	1m	01:10:00	873		F7-2	serum	2012	1m	01:10:00	3859		F7-3	serum	2013	1m	01:10:00	3860		F7-1	serum	2011	1m	01:10:00	872		F7-2	serum	2012	1m	01:10:00	614		F7-3	serum	2013 d28	1m	01:10:00	2564
F8-1	serum	2011	1m	01:10:00	32		F8-2	serum	2012	1m	01:10:00	9520		F8-3	serum	2013	1m	01:10:00	888		F8-1	serum	2011	1m	01:10:00	58		F8-2	serum	2012	1m	01:10:00	35		F8-3	serum	2013 d28	1m	01:10:00	657
F9-1	serum	2011	1m	01:10:00	40		F9-2	serum	2012	1m	01:10:00	3584		F9-3	serum	2013	1m	01:10:00	121		F9-1	serum	2011	1m	01:10:00	18		F9-2	serum	2012	1m	01:10:00	67		F9-3	serum	2013 d28	1m	01:10:00	78
F10-1	serum	2011	1m	01:10:00	8		F10-2	serum	2012	1m	01:10:00	9106		F10-3	serum	2013	1m	01:10:00	311		F10-1	serum	2011	1m	01:10:00	24		F10-2	serum	2012	1m	01:10:00	197		F10-3	serum	2013 d28	1m	01:10:00	241
F11-1	serum	2011	1m	01:10:00	14		F11-2	serum	2012	1m	01:10:00	15747		F11-3	serum	2013	1m	01:10:00	1200		F11-1	serum	2011	1m	01:10:00	21		F11-2	serum	2012	1m	01:10:00	85		F11-3	serum	2013 d28	1m	01:10:00	296
F12-1	serum	2011	1m	01:10:00	9		F12-2	serum	2012	1m	01:10:00	6455		F12-3	serum	2013	1m	01:10:00	294		F12-1	serum	2011	1m	01:10:00	32		F12-2	serum	2012	1m	01:10:00	205		F12-3	serum	2013 d28	1m	01:10:00	437
F13-1	serum	2011	1m	01:10:00	13		F13-2	serum	2012	1m	01:10:00	17203		F13-3	serum	2013	1m	01:10:00	319		F13-1	serum	2011	1m	01:10:00	32		F13-2	serum	2012	1m	01:10:00	177		F13-3	serum	2013 d28	1m	01:10:00	746
F14-1	serum	2011	1m	01:10:00	34		F14-2	serum	2012	1m	01:10:00	6467		F14-3	serum	2013	1m	01:10:00	357		F14-1	serum	2011	1m	01:10:00	68		F14-2	serum	2012	1m	01:10:00	113		F14-3	serum	2013 d28	1m	01:10:00	24360
F15-1	serum	2011	1m	01:10:00	64		F15-2	serum	2012	1m	01:10:00	13713		F15-3	serum	2013	1m	01:10:00	7759		F15-1	serum	2011	1m	01:10:00	76		F15-2	serum	2012	1m	01:10:00	6837		F15-3	serum	2013 d28	1m	01:10:00	4891
F1-1	serum	2011	3m	01:10:00	7627		F1-2	serum	2012	3m	01:10:00	181		F1-3	serum	2013	3m	01:10:00	18118		F1-1	serum	2011	3m	01:10:00	1390		F1-2	serum	2012	3m	01:10:00	48		F1-3	serum	2013 3m	3m	01:10:00	6138
F2-1	serum	2011	3m	01:10:00	14269		F2-2	serum	2012	3m	01:10:00	2357		F2-3	serum	2013	3m	01:10:00	6316		F2-1	serum	2011	3m	01:10:00	1687		F2-2	serum	2012	3m	01:10:00	114		F2-3	serum	2013 3m	3m	01:10:00	1138
F3-1	serum	2011	3m	01:10:00	16273		F3-2	serum	2012	3m	01:10:00	607		F3-3	serum	2013	3m	01:10:00	17486		F3-1	serum	2011	3m	01:10:00	4806		F3-2	serum	2012	3m	01:10:00	76		F3-3	serum	2013 3m	3m	01:10:00	3616
F4-1	serum	2011	3m	01:10:00	105		F4-2	serum	2012	3m	01:10:00	365		F4-3	serum	2013	3m	01:10:00	4033		F4-1	serum	2011	3m	01:10:00	72		F4-2	serum	2012	3m	01:10:00	97		F4-3	serum	2013 3m	3m	01:10:00	550
F5-1	serum	2011	3m	01:10:00	8615		F5-2	serum	2012	3m	01:10:00	1353		F5-3	serum	2013	3m	01:10:00	23895		F5-1	serum	2011	3m	01:10:00	1201		F5-2	serum	2012	3m	01:10:00	47		F5-3	serum	2013 3m	3m	01:10:00	23750
F6-1	serum	2011	3m	01:10:00	6477		F6-2	serum	2012	3m	01:10:00	282		F6-3	serum	2013	3m	01:10:00	1614		F6-1	serum	2011	3m	01:10:00	890		F6-2	serum	2012	3m	01:10:00	101		F6-3	serum	2013 3m	3m	01:10:00	293
F7-1	serum	2011	3m	01:10:00	11743		F7-2	serum	2012	3m	01:10:00	1200		F7-3	serum	2013	3m	01:10:00	8010		F7-1	serum	2011	3m	01:10:00	3170		F7-2	serum	2012	3m	01:10:00	63		F7-3	serum	2013 3m	3m	01:10:00	1350
F8-1	serum	2011	3m	01:10:00	8866		F8-2	serum	2012	3m	01:10:00	379		F8-3	serum	2013	3m	01:10:00	7977		F8-1	serum	2011	3m	01:10:00	929		F8-2	serum	2012	3m	01:10:00	84		F8-3	serum	2013 3m	3m	01:10:00	1159
F9-1	serum	2011	3m	01:10:00	13777		F9-2	serum	2012	3m	01:10:00	956		F9-3	serum	2013	3m	01:10:00	6287		F9-1	serum	2011	3m	01:10:00	2899		F9-2	serum	2012	3m	01:10:00	63		F9-3	serum	2013 3m	3m	01:10:00	432
F10-1	serum	2011	3m	01:10:00	56		F10-2	serum	2012	3m	01:10:00	1003		F10-3	serum	2013	3m	01:10:00	5912		F10-1	serum	2011	3m	01:10:00	155		F10-2	serum	2012	3m	01:10:00	100		F10-3	serum	2013 3m	3m	01:10:00	1502
F11-1	serum	2011	3m	01:10:00	62		F11-2	serum	2012	3m	01:10:00	1125		F11-3	serum	2013	3m	01:10:00	23471		F11-1	serum	2011	3m	01:10:00	100		F11-2	serum	2012	3m	01:10:00	74		F11-3	serum	2013 3m	3m	01:10:00	23960
F12-1	serum	2011	3m	01:10:00	125		F12-2	serum	2012	3m	01:10:00	334		F12-3	serum	2013	3m	01:10:00	836		F12-1	serum	2011	3m	01:10:00	140		F12-2	serum	2012	3m	01:10:00	34		F12-3	serum	2013 3m	3m	01:10:00	308
F13-1	serum	2011	3m	01:10:00	256		F13-2	serum	2012	3m	01:10:00	1768		F13-3	serum	2013	3m	01:10:00	23581		F13-1	serum	2011	3m	01:10:00	117		F13-2	serum	2012	3m	01:10:00	797		F13-3	serum	2013 3m	3m	01:10:00	16945
F14-1	serum	2011	3m	01:10:00	522		F14-2	serum	2012	3m	01:10:00	498		F14-3	serum	2013	3m	01:10:00	23571		F14-1	serum	2011	3m	01:10:00	163		F14-2	serum	2012	3m	01:10:00	26		F14-3	serum	2013 3m	3m	01:10:00	23296
F15-1	serum	2011	3m	01:10:00	5		F15-2	serum	2012	3m	01:10:00	2876		F15-3	serum	2013	3m	01:10:00	4797		F15-1	serum	2011	3m	01:10:00	17		F15-2	serum	2012	3m	01:10:00	743		F15-3	serum	2013 3m	3m	01:10:00	527

## Sheet: Allergen Specific IgG3_5
S7: ALLERGEN-SPECIFIC IgG3/5 DATA
Allergen-specific IgG3/5 was measured using bead-based Luminex assay.
Antibody concentrations are quantified by Median Fluorescence Intensity (MFI).
Foal age is abbreviated day 0 (d0), day 5 (d5), 1 month (1m), and 3 months (3m).
The allergen-specific serology was used to generate Table 1, Figures 5, 6, S1
Cul o 2 specific IgG3/5																					Cul o 3 specific IgG3/5
C1 - Cul o 2 specific IgG3/5							C2 Colostrum - Cul o 2 specific IgG3/5							C3 Colostrum - Cul o 2 specific IgG3/5							C1 - Cul o 3 specific IgG3/5							C2 Colostrum - Cul o 3 specific IgG3/5							C3 Colostrum - Cul o 3 specific IgG3/5
Horse	Sample Type	Sample Year	Age	Sample Dilution	MFI		Horse	Date	Sample	Age	Sample Dilution	MFI		Horse	Date	Sample	Age	Sample Dilution	MFI		Horse	Sample Type	Sample Year	Age	Sample Dilution	MFI		Horse	Date	Sample	Age	Sample Dilution	MFI		Horse	Date	Sample	Age	Sample Dilution	MFI
F1-1	Colostrum	2011	birth	01:50:00	14		F1-1	Colostrum	2012	birth	01:50:00	2174		F1-1	Colostrum	2013	birth	01:50:00	717		F1-1	Colostrum	2011	birth	01:50:00	33		F1-1	Colostrum	2012	birth	01:50:00	4456		F1-1	Colostrum	2013	birth	01:50:00	1510
F2-1	Colostrum	2011	birth	01:50:00	26		F2-1	Colostrum	2012	birth	01:50:00	4341		F2-1	Colostrum	2013	birth	01:50:00	5478		F2-1	Colostrum	2011	birth	01:50:00	35		F2-1	Colostrum	2012	birth	01:50:00	5311		F2-1	Colostrum	2013	birth	01:50:00	4735
F3-1	Colostrum	2011	birth	01:50:00	20		F3-1	Colostrum	2012	birth	01:50:00	3916		F3-1	Colostrum	2013	birth	01:50:00	1856		F3-1	Colostrum	2011	birth	01:50:00	40		F3-1	Colostrum	2012	birth	01:50:00	6459		F3-1	Colostrum	2013	birth	01:50:00	2253
F4-1	Colostrum	2011	birth	01:50:00	12		F4-1	Colostrum	2012	birth	01:50:00	2654		F4-1	Colostrum	2013	birth	01:50:00	895		F4-1	Colostrum	2011	birth	01:50:00	29		F4-1	Colostrum	2012	birth	01:50:00	641		F4-1	Colostrum	2013	birth	01:50:00	709
F5-1	Colostrum	2011	birth	01:50:00	5		F5-1	Colostrum	2012	birth	01:50:00	3855		F5-1	Colostrum	2013	birth	01:50:00			F5-1	Colostrum	2011	birth	01:50:00	19		F5-1	Colostrum	2012	birth	01:50:00	1492		F5-1	Colostrum	2013	birth	01:50:00	--
F6-1	Colostrum	2011	birth	01:50:00	6		F6-1	Colostrum	2012	birth	01:50:00	837		F6-1	Colostrum	2013	birth	01:50:00	2409		F6-1	Colostrum	2011	birth	01:50:00	17		F6-1	Colostrum	2012	birth	01:50:00	5116		F6-1	Colostrum	2013	birth	01:50:00	2885
F7-1	Colostrum	2011	birth	01:50:00	4		F7-1	Colostrum	2012	birth	01:50:00	2256		F7-1	Colostrum	2013	birth	01:50:00	434		F7-1	Colostrum	2011	birth	01:50:00	18		F7-1	Colostrum	2012	birth	01:50:00	343		F7-1	Colostrum	2013	birth	01:50:00	834
F8-1	Colostrum	2011	birth	01:50:00	37		F8-1	Colostrum	2012	birth	01:50:00	3661		F8-1	Colostrum	2013	birth	01:50:00	1061		F8-1	Colostrum	2011	birth	01:50:00	64		F8-1	Colostrum	2012	birth	01:50:00	412		F8-1	Colostrum	2013	birth	01:50:00	1277
F9-1	Colostrum	2011	birth	01:50:00	21		F9-1	Colostrum	2012	birth	01:50:00	8064		F9-1	Colostrum	2013	birth	01:50:00	1388		F9-1	Colostrum	2011	birth	01:50:00	33		F9-1	Colostrum	2012	birth	01:50:00	1221		F9-1	Colostrum	2013	birth	01:50:00	1344
F10-1	Colostrum	2011	birth	01:50:00	30		F10-1	Colostrum	2012	birth	01:50:00	2891		F10-1	Colostrum	2013	birth	01:50:00	4163		F10-1	Colostrum	2011	birth	01:50:00	49		F10-1	Colostrum	2012	birth	01:50:00	8828		F10-1	Colostrum	2013	birth	01:50:00	5180
F11-1	Colostrum	2011	birth	01:50:00	8		F11-1	Colostrum	2012	birth	01:50:00	2725		F11-1	Colostrum	2013	birth	01:50:00	2193		F11-1	Colostrum	2011	birth	01:50:00	19		F11-1	Colostrum	2012	birth	01:50:00	1846		F11-1	Colostrum	2013	birth	01:50:00	3278
F12-1	Colostrum	2011	birth	01:50:00	11		F12-1	Colostrum	2012	birth	01:50:00	5981		F12-1	Colostrum	2013	birth	01:50:00	2348		F12-1	Colostrum	2011	birth	01:50:00	21		F12-1	Colostrum	2012	birth	01:50:00	6331		F12-1	Colostrum	2013	birth	01:50:00	8725
F13-1	Colostrum	2011	birth	01:50:00	19		F13-1	Colostrum	2012	birth	01:50:00	9645		F13-1	Colostrum	2013	birth	01:50:00	267		F13-1	Colostrum	2011	birth	01:50:00	28		F13-1	Colostrum	2012	birth	01:50:00	3087		F13-1	Colostrum	2013	birth	01:50:00	672
F14-1	Colostrum	2011	birth	01:50:00	6		F14-1	Colostrum	2012	birth	01:50:00	5178		F14-1	Colostrum	2013	birth	01:50:00	1073		F14-1	Colostrum	2011	birth	01:50:00	19		F14-1	Colostrum	2012	birth	01:50:00	3181		F14-1	Colostrum	2013	birth	01:50:00	6656
F15-1	Colostrum	2011	birth	01:50:00	5		F15-1	Colostrum	2012	birth	01:50:00	2542		F15-1	Colostrum	2013	birth	01:50:00	942		F15-1	Colostrum	2011	birth	01:50:00	17		F15-1	Colostrum	2012	birth	01:50:00	1336		F15-1	Colostrum	2013	birth	01:50:00	1066
F1-1	serum	2011	d0	01:10:00	5		F1-2	serum	2012	d0	01:10:00	6		F1-3	serum	2013	d0	01:10:00	13		F1-1	serum	2011	d0	01:10:00	18		F1-2	serum	2012	d0	01:10:00	19		F1-3	serum	2013 d0	d0	01:10:00	52
F2-1	serum	2011	d0	01:10:00	4		F2-2	serum	2012	d0	01:10:00	3		F2-3	serum	2013	d0	01:10:00	4		F2-1	serum	2011	d0	01:10:00	16		F2-2	serum	2012	d0	01:10:00	12		F2-3	serum	2013 d0	d0	01:10:00	18
F3-1	serum	2011	d0	01:10:00	5		F3-2	serum	2012	d0	01:10:00	16		F3-3	serum	2013	d0	01:10:00	6		F3-1	serum	2011	d0	01:10:00	20		F3-2	serum	2012	d0	01:10:00	14		F3-3	serum	2013 d0	d0	01:10:00	19
F4-1	serum	2011	d0	01:10:00	--		F4-2	serum	2012	d0	01:10:00	3		F4-3	serum	2013	d0	01:10:00	5		F4-1	serum	2011	d0	01:10:00	--		F4-2	serum	2012	d0	01:10:00	12		F4-3	serum	2013 d0	d0	01:10:00	19
F5-1	serum	2011	d0	01:10:00	5		F5-2	serum	2012	d0	01:10:00	33		F5-3	serum	2013	d0	01:10:00	18		F5-1	serum	2011	d0	01:10:00	17		F5-2	serum	2012	d0	01:10:00	17		F5-3	serum	2013 d0	d0	01:10:00	30
F6-1	serum	2011	d0	01:10:00	--		F6-2	serum	2012	d0	01:10:00	31		F6-3	serum	2013	d0	01:10:00	6		F6-1	serum	2011	d0	01:10:00	--		F6-2	serum	2012	d0	01:10:00	159		F6-3	serum	2013 d0	d0	01:10:00	20
F7-1	serum	2011	d0	01:10:00	5		F7-2	serum	2012	d0	01:10:00	8		F7-3	serum	2013	d0	01:10:00	1003		F7-1	serum	2011	d0	01:10:00	13		F7-2	serum	2012	d0	01:10:00	12		F7-3	serum	2013 d0	d0	01:10:00	1820
F8-1	serum	2011	d0	01:10:00	4		F8-2	serum	2012	d0	01:10:00	4		F8-3	serum	2013	d0	01:10:00	6		F8-1	serum	2011	d0	01:10:00	16		F8-2	serum	2012	d0	01:10:00	11		F8-3	serum	2013 d0	d0	01:10:00	23
F9-1	serum	2011	d0	01:10:00	4		F9-2	serum	2012	d0	01:10:00	27		F9-3	serum	2013	d0	01:10:00	9		F9-1	serum	2011	d0	01:10:00	17		F9-2	serum	2012	d0	01:10:00	13		F9-3	serum	2013 d0	d0	01:10:00	20
F10-1	serum	2011	d0	01:10:00	4		F10-2	serum	2012	d0	01:10:00	4		F10-3	serum	2013	d0	01:10:00	6		F10-1	serum	2011	d0	01:10:00	17		F10-2	serum	2012	d0	01:10:00	11		F10-3	serum	2013 d0	d0	01:10:00	19
F11-1	serum	2011	d0	01:10:00	5		F11-2	serum	2012	d0	01:10:00	4		F11-3	serum	2013	d0	01:10:00	5		F11-1	serum	2011	d0	01:10:00	16		F11-2	serum	2012	d0	01:10:00	11		F11-3	serum	2013 d0	d0	01:10:00	21
F12-1	serum	2011	d0	01:10:00	7		F12-2	serum	2012	d0	01:10:00	4		F12-3	serum	2013	d0	01:10:00	5		F12-1	serum	2011	d0	01:10:00	22		F12-2	serum	2012	d0	01:10:00	10		F12-3	serum	2013 d0	d0	01:10:00	19
F13-1	serum	2011	d0	01:10:00	4		F13-2	serum	2012	d0	01:10:00	5		F13-3	serum	2013	d0	01:10:00	2866		F13-1	serum	2011	d0	01:10:00	17		F13-2	serum	2012	d0	01:10:00	11		F13-3	serum	2013 d0	d0	01:10:00	8666
F14-1	serum	2011	d0	01:10:00	5		F14-2	serum	2012	d0	01:10:00	7		F14-3	serum	2013	d0	01:10:00	4		F14-1	serum	2011	d0	01:10:00	18		F14-2	serum	2012	d0	01:10:00	12		F14-3	serum	2013 d0	d0	01:10:00	20
F15-1	serum	2011	d0	01:10:00	6		F15-2	serum	2012	d0	01:10:00	3		F15-3	serum	2013	d0	01:10:00	5		F15-1	serum	2011	d0	01:10:00	19		F15-2	serum	2012	d0	01:10:00	10		F15-3	serum	2013 d0	d0	01:10:00	17
F1-1	serum	2011	d5	01:10:00	186		F1-2	serum	2012	d5	01:10:00	2430		F1-3	serum	2013	d5	01:10:00	744		F1-1	serum	2011	d5	01:10:00	254		F1-2	serum	2012	d5	01:10:00	3032		F1-3	serum	2013 d5	d5	01:10:00	1335
F2-1	serum	2011	d5	01:10:00	93		F2-2	serum	2012	d5	01:10:00	6393		F2-3	serum	2013	d5	01:10:00	7635		F2-1	serum	2011	d5	01:10:00	103		F2-2	serum	2012	d5	01:10:00	4392		F2-3	serum	2013 d5	d5	01:10:00	6297
F3-1	serum	2011	d5	01:10:00	334		F3-2	serum	2012	d5	01:10:00	4393		F3-3	serum	2013	d5	01:10:00	2586		F3-1	serum	2011	d5	01:10:00	478		F3-2	serum	2012	d5	01:10:00	5165		F3-3	serum	2013 d5	d5	01:10:00	2211
F4-1	serum	2011	d5	01:10:00	298		F4-2	serum	2012	d5	01:10:00	3907		F4-3	serum	2013	d5	01:10:00	1227		F4-1	serum	2011	d5	01:10:00	378		F4-2	serum	2012	d5	01:10:00	511		F4-3	serum	2013 d5	d5	01:10:00	953
F5-1	serum	2011	d5	01:10:00	154		F5-2	serum	2012	d5	01:10:00	7422		F5-3	serum	2013	d5	01:10:00	914		F5-1	serum	2011	d5	01:10:00	166		F5-2	serum	2012	d5	01:10:00	2684		F5-3	serum	2013 d5	d5	01:10:00	2400
F6-1	serum	2011	d5	01:10:00	133		F6-2	serum	2012	d5	01:10:00	908		F6-3	serum	2013	d5	01:10:00	2314		F6-1	serum	2011	d5	01:10:00	150		F6-2	serum	2012	d5	01:10:00	4562		F6-3	serum	2013 d5	d5	01:10:00	3515
F7-1	serum	2011	d5	01:10:00	124		F7-2	serum	2012	d5	01:10:00	2899		F7-3	serum	2013	d5	01:10:00	1477		F7-1	serum	2011	d5	01:10:00	208		F7-2	serum	2012	d5	01:10:00	291		F7-3	serum	2013 d5	d5	01:10:00	3875
F8-1	serum	2011	d5	01:10:00	567		F8-2	serum	2012	d5	01:10:00	3958		F8-3	serum	2013	d5	01:10:00	1253		F8-1	serum	2011	d5	01:10:00	882		F8-2	serum	2012	d5	01:10:00	516		F8-3	serum	2013 d5	d5	01:10:00	1723
F9-1	serum	2011	d5	01:10:00	155		F9-2	serum	2012	d5	01:10:00	9121		F9-3	serum	2013	d5	01:10:00	1409		F9-1	serum	2011	d5	01:10:00	198		F9-2	serum	2012	d5	01:10:00	781		F9-3	serum	2013 d5	d5	01:10:00	1149
F10-1	serum	2011	d5	01:10:00	96		F10-2	serum	2012	d5	01:10:00	1955		F10-3	serum	2013	d5	01:10:00	3145		F10-1	serum	2011	d5	01:10:00	103		F10-2	serum	2012	d5	01:10:00	2742		F10-3	serum	2013 d5	d5	01:10:00	2264
F11-1	serum	2011	d5	01:10:00	592		F11-2	serum	2012	d5	01:10:00	3617		F11-3	serum	2013	d5	01:10:00	2843		F11-1	serum	2011	d5	01:10:00	291		F11-2	serum	2012	d5	01:10:00	1557		F11-3	serum	2013 d5	d5	01:10:00	4077
F12-1	serum	2011	d5	01:10:00	576		F12-2	serum	2012	d5	01:10:00	7364		F12-3	serum	2013	d5	01:10:00	2233		F12-1	serum	2011	d5	01:10:00	117		F12-2	serum	2012	d5	01:10:00	4732		F12-3	serum	2013 d5	d5	01:10:00	6834
F13-1	serum	2011	d5	01:10:00	117		F13-2	serum	2012	d5	01:10:00	10707		F13-3	serum	2013	d5	01:10:00	4159		F13-1	serum	2011	d5	01:10:00	166		F13-2	serum	2012	d5	01:10:00	3106		F13-3	serum	2013 d5	d5	01:10:00	10180
F14-1	serum	2011	d5	01:10:00	51		F14-2	serum	2012	d5	01:10:00	5110		F14-3	serum	2013	d5	01:10:00	443		F14-1	serum	2011	d5	01:10:00	68		F14-2	serum	2012	d5	01:10:00	1987		F14-3	serum	2013 d5	d5	01:10:00	10443
F15-1	serum	2011	d5	01:10:00	496		F15-2	serum	2012	d5	01:10:00	2893		F15-3	serum	2013	d5	01:10:00	1497		F15-1	serum	2011	d5	01:10:00	547		F15-2	serum	2012	d5	01:10:00	1150		F15-3	serum	2013 d5	d5	01:10:00	1196
F1-1	serum	2011	1m	01:10:00	9		F1-2	serum	2012	1m	01:10:00	1931		F1-3	serum	2013	1m	01:10:00	528		F1-1	serum	2011	1m	01:10:00	32		F1-2	serum	2012	1m	01:10:00	1526		F1-3	serum	2013 d28	1m	01:10:00	792
F2-1	serum	2011	1m	01:10:00	13		F2-2	serum	2012	1m	01:10:00	5199		F2-3	serum	2013	1m	01:10:00	5781		F2-1	serum	2011	1m	01:10:00	32		F2-2	serum	2012	1m	01:10:00	2675		F2-3	serum	2013 d28	1m	01:10:00	4096
F3-1	serum	2011	1m	01:10:00	34		F3-2	serum	2012	1m	01:10:00	4784		F3-3	serum	2013	1m	01:10:00	531		F3-1	serum	2011	1m	01:10:00	68		F3-2	serum	2012	1m	01:10:00	5108		F3-3	serum	2013 d28	1m	01:10:00	1482
F4-1	serum	2011	1m	01:10:00	59		F4-2	serum	2012	1m	01:10:00	2565		F4-3	serum	2013	1m	01:10:00	1220		F4-1	serum	2011	1m	01:10:00	91		F4-2	serum	2012	1m	01:10:00	129		F4-3	serum	2013 d28	1m	01:10:00	594
F5-1	serum	2011	1m	01:10:00	15		F5-2	serum	2012	1m	01:10:00	5776		F5-3	serum	2013	1m	01:10:00	2581		F5-1	serum	2011	1m	01:10:00	43		F5-2	serum	2012	1m	01:10:00	863		F5-3	serum	2013 d28	1m	01:10:00	1658
F6-1	serum	2011	1m	01:10:00	14		F6-2	serum	2012	1m	01:10:00	508		F6-3	serum	2013	1m	01:10:00	1899		F6-1	serum	2011	1m	01:10:00	24		F6-2	serum	2012	1m	01:10:00	2543		F6-3	serum	2013 d28	1m	01:10:00	3231
F7-1	serum	2011	1m	01:10:00	19		F7-2	serum	2012	1m	01:10:00	2296		F7-3	serum	2013	1m	01:10:00	1429		F7-1	serum	2011	1m	01:10:00	55		F7-2	serum	2012	1m	01:10:00	97		F7-3	serum	2013 d28	1m	01:10:00	1233
F8-1	serum	2011	1m	01:10:00	290		F8-2	serum	2012	1m	01:10:00	2881		F8-3	serum	2013	1m	01:10:00	1161		F8-1	serum	2011	1m	01:10:00	499		F8-2	serum	2012	1m	01:10:00	225		F8-3	serum	2013 d28	1m	01:10:00	1292
F9-1	serum	2011	1m	01:10:00	14		F9-2	serum	2012	1m	01:10:00	5062		F9-3	serum	2013	1m	01:10:00	926		F9-1	serum	2011	1m	01:10:00	33		F9-2	serum	2012	1m	01:10:00	209		F9-3	serum	2013 d28	1m	01:10:00	757
F10-1	serum	2011	1m	01:10:00	32		F10-2	serum	2012	1m	01:10:00	1704		F10-3	serum	2013	1m	01:10:00	2523		F10-1	serum	2011	1m	01:10:00	54		F10-2	serum	2012	1m	01:10:00	1936		F10-3	serum	2013 d28	1m	01:10:00	1232
F11-1	serum	2011	1m	01:10:00	244		F11-2	serum	2012	1m	01:10:00	3994		F11-3	serum	2013	1m	01:10:00	2558		F11-1	serum	2011	1m	01:10:00	86		F11-2	serum	2012	1m	01:10:00	424		F11-3	serum	2013 d28	1m	01:10:00	2941
F12-1	serum	2011	1m	01:10:00	159		F12-2	serum	2012	1m	01:10:00	5768		F12-3	serum	2013	1m	01:10:00	1797		F12-1	serum	2011	1m	01:10:00	29		F12-2	serum	2012	1m	01:10:00	2889		F12-3	serum	2013 d28	1m	01:10:00	5461
F13-1	serum	2011	1m	01:10:00	14		F13-2	serum	2012	1m	01:10:00	11362		F13-3	serum	2013	1m	01:10:00	3950		F13-1	serum	2011	1m	01:10:00	52		F13-2	serum	2012	1m	01:10:00	2206		F13-3	serum	2013 d28	1m	01:10:00	9018
F14-1	serum	2011	1m	01:10:00	9		F14-2	serum	2012	1m	01:10:00	3495		F14-3	serum	2013	1m	01:10:00	328		F14-1	serum	2011	1m	01:10:00	26		F14-2	serum	2012	1m	01:10:00	803		F14-3	serum	2013 d28	1m	01:10:00	9411
F15-1	serum	2011	1m	01:10:00	160		F15-2	serum	2012	1m	01:10:00	1891		F15-3	serum	2013	1m	01:10:00	847		F15-1	serum	2011	1m	01:10:00	191		F15-2	serum	2012	1m	01:10:00	379		F15-3	serum	2013 d28	1m	01:10:00	594
F1-1	serum	2011	3m	01:10:00	125		F1-2	serum	2012	3m	01:10:00	291		F1-3	serum	2013	3m	01:10:00	2891		F1-1	serum	2011	3m	01:10:00	140		F1-2	serum	2012	3m	01:10:00	264		F1-3	serum	2013 3m	3m	01:10:00	1788
F2-1	serum	2011	3m	01:10:00	256		F2-2	serum	2012	3m	01:10:00	2407		F2-3	serum	2013	3m	01:10:00	8906		F2-1	serum	2011	3m	01:10:00	117		F2-2	serum	2012	3m	01:10:00	660		F2-3	serum	2013 3m	3m	01:10:00	912
F3-1	serum	2011	3m	01:10:00	522		F3-2	serum	2012	3m	01:10:00	1429		F3-3	serum	2013	3m	01:10:00	2004		F3-1	serum	2011	3m	01:10:00	163		F3-2	serum	2012	3m	01:10:00	1632		F3-3	serum	2013 3m	3m	01:10:00	1301
F4-1	serum	2011	3m	01:10:00	64		F4-2	serum	2012	3m	01:10:00	525		F4-3	serum	2013	3m	01:10:00	3299		F4-1	serum	2011	3m	01:10:00	76		F4-2	serum	2012	3m	01:10:00	125		F4-3	serum	2013 3m	3m	01:10:00	1015
F5-1	serum	2011	3m	01:10:00	234		F5-2	serum	2012	3m	01:10:00	1612		F5-3	serum	2013	3m	01:10:00	10721		F5-1	serum	2011	3m	01:10:00	161		F5-2	serum	2012	3m	01:10:00	227		F5-3	serum	2013 3m	3m	01:10:00	5143
F6-1	serum	2011	3m	01:10:00	268		F6-2	serum	2012	3m	01:10:00	244		F6-3	serum	2013	3m	01:10:00	5463		F6-1	serum	2011	3m	01:10:00	162		F6-2	serum	2012	3m	01:10:00	618		F6-3	serum	2013 3m	3m	01:10:00	1276
F7-1	serum	2011	3m	01:10:00	976		F7-2	serum	2012	3m	01:10:00	1998		F7-3	serum	2013	3m	01:10:00	4179		F7-1	serum	2011	3m	01:10:00	428		F7-2	serum	2012	3m	01:10:00	208		F7-3	serum	2013 3m	3m	01:10:00	360
F8-1	serum	2011	3m	01:10:00	297		F8-2	serum	2012	3m	01:10:00	489		F8-3	serum	2013	3m	01:10:00	1847		F8-1	serum	2011	3m	01:10:00	307		F8-2	serum	2012	3m	01:10:00	121		F8-3	serum	2013 3m	3m	01:10:00	384
F9-1	serum	2011	3m	01:10:00	689		F9-2	serum	2012	3m	01:10:00	2516		F9-3	serum	2013	3m	01:10:00	7751		F9-1	serum	2011	3m	01:10:00	420		F9-2	serum	2012	3m	01:10:00	172		F9-3	serum	2013 3m	3m	01:10:00	2454
F10-1	serum	2011	3m	01:10:00	72		F10-2	serum	2012	3m	01:10:00	951		F10-3	serum	2013	3m	01:10:00	974		F10-1	serum	2011	3m	01:10:00	89		F10-2	serum	2012	3m	01:10:00	786		F10-3	serum	2013 3m	3m	01:10:00	344
F11-1	serum	2011	3m	01:10:00	62		F11-2	serum	2012	3m	01:10:00	739		F11-3	serum	2013	3m	01:10:00	8915		F11-1	serum	2011	3m	01:10:00	57		F11-2	serum	2012	3m	01:10:00	103		F11-3	serum	2013 3m	3m	01:10:00	5871
F12-1	serum	2011	3m	01:10:00	216		F12-2	serum	2012	3m	01:10:00	1752		F12-3	serum	2013	3m	01:10:00	640		F12-1	serum	2011	3m	01:10:00	102		F12-2	serum	2012	3m	01:10:00	753		F12-3	serum	2013 3m	3m	01:10:00	2178
F13-1	serum	2011	3m	01:10:00	225		F13-2	serum	2012	3m	01:10:00	6772		F13-3	serum	2013	3m	01:10:00	4250		F13-1	serum	2011	3m	01:10:00	209		F13-2	serum	2012	3m	01:10:00	745		F13-3	serum	2013 3m	3m	01:10:00	3813
F14-1	serum	2011	3m	01:10:00	110		F14-2	serum	2012	3m	01:10:00	865		F14-3	serum	2013	3m	01:10:00	2477		F14-1	serum	2011	3m	01:10:00	146		F14-2	serum	2012	3m	01:10:00	169		F14-3	serum	2013 3m	3m	01:10:00	4809
F15-1	serum	2011	3m	01:10:00	179		F15-2	serum	2012	3m	01:10:00	907		F15-3	serum	2013	3m	01:10:00	3816		F15-1	serum	2011	3m	01:10:00	166		F15-2	serum	2012	3m	01:10:00	115		F15-3	serum	2013 3m	3m	01:10:00	249
